# Supplementary material for: Parasites Sustain and Enhance RNA-Like Replicators through Spatial Self-Organisation
Source: PLoS Comput Biol. 2016 Apr 27;12(4):e1004902. doi: 10.1371/journal.pcbi.1004902 (PMC4847872; doi:10.1371/journal.pcbi.1004902)
Supplement: S1 File — The source code used to run the simulations. (ZIP) [file pcbi.1004902.s004.zip]

Archive with 35 entries (35 files):
- constants.h
- parameters.c
- graphical_output.h
- margolus.c
- shift.c
- README
- basic.c
- random.c
- neighbors.c
- noise.c
- logical.c
- movie.c
- complex_formation.c
- io.c
- cash2.c
- initialisation.h
- filter.c
- color.c
- mersenne.h
- initialisation.c
- replication.c
- png.c
- my.h
- complex_formation.h
- arithmetic.c
- mersenne.c
- x11.c
- ps.c
- cash.h
- main.c
- graphical_output.c
- makefile
- replication.h
- parameters.h
- cash2.h
