# Supplementary material for: Parasites Sustain and Enhance RNA-Like Replicators through Spatial Self-Organisation
Source: PLoS Comput Biol. 2016 Apr 27;12(4):e1004902. doi: 10.1371/journal.pcbi.1004902 (PMC4847872; doi:10.1371/journal.pcbi.1004902)
Supplement: S1 File — The source code used to run the simulations. (ZIP) [file pcbi.1004902.s004.zip › constants.h]

#define MAXLEN (20) /* Max sequence length */
#define PAR_ANCESTOR (51)	/*length of int array for ancestor trace*/
#define BUFSIZE (200)
#define SUCCESS (0)
#define ERROR (-1)
#define COMP_DIFF (0.9) /* the prob. of diffusion for a complex molecule */
#define LOOSE (0)
#define STRICT (1)
