# Supplementary material for: Parasites Sustain and Enhance RNA-Like Replicators through Spatial Self-Organisation
Source: PLoS Comput Biol. 2016 Apr 27;12(4):e1004902. doi: 10.1371/journal.pcbi.1004902 (PMC4847872; doi:10.1371/journal.pcbi.1004902)
Supplement: S1 File — The source code used to run the simulations. (ZIP) [file pcbi.1004902.s004.zip › graphical_output.h]

#include "cash.h"
#include "cash2.h"

void InitColormap(void);
int GetColorIndexFromCat(int val,double kcat);
int GetColorIndexFromPar(int val,double kcat);
void SaveMovie(TYPE2 **world,int Time);
int SaveDataRandomOrder(TYPE2 **world, int Time,struct updorder* updorder_p);
void OutputBackup(TYPE2 **world,int Time);
void SaveData(TYPE2 **world,char *fname,int Time);
