# Supplementary material for: Parasites Sustain and Enhance RNA-Like Replicators through Spatial Self-Organisation
Source: PLoS Comput Biol. 2016 Apr 27;12(4):e1004902. doi: 10.1371/journal.pcbi.1004902 (PMC4847872; doi:10.1371/journal.pcbi.1004902)
Supplement: S1 File — The source code used to run the simulations. (ZIP) [file pcbi.1004902.s004.zip › initialisation.h]

#include "cash.h"
#include "cash2.h"

int InitialPlane(TYPE2 **world, TYPE2 empty);
int InitialiseFromScratch(TYPE2 **world, TYPE2 empty);
int InitialiseFromBackup(TYPE2 **world, TYPE2 empty);
