# Supplementary material for: Parasites Sustain and Enhance RNA-Like Replicators through Spatial Self-Organisation
Source: PLoS Comput Biol. 2016 Apr 27;12(4):e1004902. doi: 10.1371/journal.pcbi.1004902 (PMC4847872; doi:10.1371/journal.pcbi.1004902)
Supplement: S1 File — The source code used to run the simulations. (ZIP) [file pcbi.1004902.s004.zip › png.c]

#include <stdio.h>
#include <strings.h>
#include <png.h>
#include "cash.h"

int nRow, nCol;
extern int userCol[256][4];
static unsigned char *data;

static png_structp png_ptr;
static png_infop info_ptr;
static png_bytep ptr;
static int nframes = 0;

static char dirname[512];

int OpenPNG(char name[],int nrow,int ncol)
{
  char command[512];
  nRow = nrow;
  nCol = ncol;
  strncpy(dirname,name,512);
  sprintf(command,"%s%s","mkdir -p ",dirname);
  system(command);
  data = (unsigned char *)calloc(3*nrow*ncol,sizeof(unsigned char));
  return (0);
}

/*TYPE **a is the plane you pass in.*/
int PlanePNG(int **a, int c)
{
  int i,j;
  char name[512];
  FILE *fp;
  sprintf(name,"%s/%.5d.png",dirname,nframes);
  fp = fopen(name,"wb");
  png_ptr = png_create_write_struct(PNG_LIBPNG_VER_STRING,(png_voidp)NULL, (png_error_ptr)NULL, (png_error_ptr)NULL);
  info_ptr = png_create_info_struct (png_ptr);
  png_init_io(png_ptr, fp);
  png_set_IHDR(png_ptr, info_ptr, nCol, nRow,8, PNG_COLOR_TYPE_RGB, PNG_INTERLACE_NONE,PNG_COMPRESSION_TYPE_BASE, PNG_FILTER_TYPE_BASE);
  png_write_info(png_ptr,info_ptr);
  /*c+a[][] is used here, this is the colouring loop, TYPE is just an integer ** , you may want to change this to have just int** 
  user col was defined when you called the colorRGB(), so that is ok.*/
  for (i=0; i < nRow; i++) {
    for (j=0; j < nCol; j++) {
      data[i*3*nCol + j*3] = userCol[c+a[i+1][j+1]][1];			//red
      data[i*3*nCol + j*3 + 1] = userCol[c+a[i+1][j+1]][2];		//green
      data[i*3*nCol + j*3 + 2] = userCol[c+a[i+1][j+1]][3];		//blue
    }
    ptr = data + i*3*nCol;
    png_write_rows(png_ptr, &ptr, 1);
  }
  png_write_end(png_ptr, info_ptr);
  png_destroy_write_struct(&png_ptr,&info_ptr);
  fclose(fp);
  nframes++;
  return (0);
}


int BlockPNG(unsigned char *a,int nRow,int nCol,int c)
{
  int i,j,k;
  char name[512];
  FILE *fp;
  sprintf(name,"%s/%.5d.png",dirname,nframes);
  fp = fopen(name,"wb");
  png_ptr = png_create_write_struct(PNG_LIBPNG_VER_STRING,
   (png_voidp)NULL, (png_error_ptr)NULL, (png_error_ptr)NULL);
  info_ptr = png_create_info_struct (png_ptr);
  png_init_io(png_ptr, fp);
  png_set_IHDR(png_ptr, info_ptr, nCol, nRow,
    8, PNG_COLOR_TYPE_RGB, PNG_INTERLACE_NONE,
    PNG_COMPRESSION_TYPE_BASE, PNG_FILTER_TYPE_BASE);
  png_write_info(png_ptr,info_ptr);
  for (i=0; i < nRow; i++) {
    for (j=0; j < nCol; j++) {
      k = i*nCol + j;
      data[i*3*nCol + j*3] = userCol[c+a[k]][1];
      data[i*3*nCol + j*3 + 1] = userCol[c+a[k]][2];
      data[i*3*nCol + j*3 + 2] = userCol[c+a[k]][3];
    }
    ptr = data + i*3*nCol;
    png_write_rows(png_ptr, &ptr, 1);
  }
  png_write_end(png_ptr, info_ptr);
  png_destroy_write_struct(&png_ptr,(png_infopp)NULL);
  fclose(fp);
  nframes++;
  return (0);
}

int ClosePNG()
{
  FILE *fp;
  char name[512];
  sprintf(name,"%s/mpeg.par",dirname);
  fp = fopen(name,"w");
  fprintf(fp,"MPEG-1 Sequence, 25 frames/sec \n");
  fprintf(fp,"%%.5d     /* name of source files */ \n");
  fflush(fp);
  fprintf(fp,"-         /* name of reconstructed images ('-': don't store) */ \n");
  fflush(fp);
  fprintf(fp,"-         /* name of intra quant matrix file     ('-': default matrix) */  \n");
  fprintf(fp,"-         /* name of non intra quant matrix file ('-': default matrix) */ \n");
  fprintf(fp,"/dev/null /* name of statistics file ('-': stdout ) */ \n");
  fprintf(fp,"2         /* input picture file format: 0=*.Y,*.U,*.V, 1=*.yuv, 2=*.ppm */  \n");
  fprintf(fp,"%d        /* number of frames */ \n",nframes);
  fprintf(fp,"0         /* number of first frame */ \n");
  fprintf(fp,"00:00:00:00 /* timecode of first frame */ \n");
  fprintf(fp,"12        /* N (# of frames in GOP) */ \n");
  fprintf(fp,"1         /* M (I/P frame distance) */ \n");
  fprintf(fp,"1         /* ISO/IEC 11172-2 stream */ \n");
  fprintf(fp,"0         /* 0:frame pictures, 1:field pictures */ \n");
  fprintf(fp,"%d        /* horizontal_size */ \n",nCol);
  fprintf(fp,"%d        /* vertical_size */ \n",nRow);
  fprintf(fp,"1         /* aspect_ratio_information 8=CCIR601 625 line, 9=CCIR601 525 line */ \n");
  fprintf(fp,"3         /* frame_rate_code 1=23.976, 2=24, 3=25, 4=29.97, 5=30 frames/sec. */ \n");
  fprintf(fp,"5000000.0 /* bit_rate (bits/s) */ \n");
  fprintf(fp,"20        /* vbv_buffer_size (in multiples of 16 kbit) */ \n");
  fprintf(fp,"0         /* low_delay  */ \n");
  fprintf(fp,"1         /* constrained_parameters_flag */ \n");
  fprintf(fp,"4         /* Profile ID: Simple = 5, Main = 4, SNR = 3, Spatial = 2, High = 1 */ \n");
  fprintf(fp,"8         /* Level ID:   Low = 10, Main = 8, High 1440 = 6, High = 4          */ \n");
  fprintf(fp,"1         /* progressive_sequence */ \n");
  fprintf(fp,"1         /* chroma_format: 1=4:2:0, 2=4:2:2, 3=4:4:4 */ \n");
  fprintf(fp,"1         /* video_format: 0=comp., 1=PAL, 2=NTSC, 3=SECAM, 4=MAC, 5=unspec. */ \n");
  fprintf(fp,"5         /* color_primaries */ \n");
  fprintf(fp,"5         /* transfer_characteristics */ \n");
  fprintf(fp,"5         /* matrix_coefficients */ \n");
  fprintf(fp,"%d       /* display_horizontal_size */ \n",nCol);
  fprintf(fp,"%d       /* display_vertical_size */ \n",nRow);
  fprintf(fp,"0         /* intra_dc_precision (0: 8 bit, 1: 9 bit, 2: 10 bit, 3: 11 bit */ \n");
  fprintf(fp,"0         /* top_field_first */ \n");
  fprintf(fp,"1 1 1     /* frame_pred_frame_dct (I P B) */ \n");
  fprintf(fp,"0 0 0     /* concealment_motion_vectors (I P B) */ \n");
  fprintf(fp,"0 0 0     /* q_scale_type  (I P B) */ \n");
  fprintf(fp,"0 0 0     /* intra_vlc_format (I P B)*/ \n");
  fprintf(fp,"0 0 0     /* alternate_scan (I P B) */ \n");
  fprintf(fp,"0         /* repeat_first_field */ \n");
  fprintf(fp,"1         /* progressive_frame */ \n");
  fprintf(fp,"0         /* P distance between complete intra slice refresh */ \n");
  fprintf(fp,"0         /* rate control: r (reaction parameter) */ \n");
  fprintf(fp,"0         /* rate control: avg_act (initial average activity) */ \n");
  fprintf(fp,"0         /* rate control: Xi (initial I frame global complexity measure) */ \n");
  fprintf(fp,"0         /* rate control: Xp (initial P frame global complexity measure) */ \n");
  fprintf(fp,"0         /* rate control: Xb (initial B frame global complexity measure) */ \n");
  fprintf(fp,"0         /* rate control: d0i (initial I frame virtual buffer fullness) */ \n");
  fprintf(fp,"0         /* rate control: d0p (initial P frame virtual buffer fullness) */ \n");
  fprintf(fp,"0         /* rate control: d0b (initial B frame virtual buffer fullness) */ \n");
  fprintf(fp,"2 2 11 11 /* P:  forw_hor_f_code forw_vert_f_code search_width/height */ \n");
  fprintf(fp,"1 1 3  3  /* B1: forw_hor_f_code forw_vert_f_code search_width/height */ \n");
  fprintf(fp,"1 1 7  7  /* B1: back_hor_f_code back_vert_f_code search_width/height */ \n");
  fprintf(fp,"1 1 7  7  /* B2: forw_hor_f_code forw_vert_f_code search_width/height */ \n");
  fprintf(fp,"1 1 3  3  /* B2: back_hor_f_code back_vert_f_code search_width/height */ \n");
  fprintf(fp," \n");
  fclose(fp);
  return (0);
}
