# Supplementary material for: Parasites Sustain and Enhance RNA-Like Replicators through Spatial Self-Organisation
Source: PLoS Comput Biol. 2016 Apr 27;12(4):e1004902. doi: 10.1371/journal.pcbi.1004902 (PMC4847872; doi:10.1371/journal.pcbi.1004902)
Supplement: S1 File — The source code used to run the simulations. (ZIP) [file pcbi.1004902.s004.zip › complex_formation.h]

void IntProbComplForm(int *s1, int *s2, double *k_asso, double *k_diss);
int IntMaxMatch(int *s1, int *s2);
int nbitpair(int* this,int* that,int len);

void ProbComplForm(char *end5, char *end3,double *k_asso, double *k_diss);
int MaxMatch(char *end5, char *end3);
int nbasepair(char* this,char* that,int len);
int ifbasepair(char this,char that);
