# Supplementary material for: Parasites Sustain and Enhance RNA-Like Replicators through Spatial Self-Organisation
Source: PLoS Comput Biol. 2016 Apr 27;12(4):e1004902. doi: 10.1371/journal.pcbi.1004902 (PMC4847872; doi:10.1371/journal.pcbi.1004902)
Supplement: S1 File — The source code used to run the simulations. (ZIP) [file pcbi.1004902.s004.zip › replication.h]

void Replication(TYPE2 *child,TYPE2 *parent,TYPE2 *cat);
void PerfectReplication(TYPE2 *child,TYPE2 *parent);
void Mutations(TYPE2 *child,TYPE2 *cat);
void IntSeqSubstitutions(int *seq, double kmut);
void SeqSubstitutions(char *seq, double kmut);
char NucleotideMutation(char);
void IntSeqRepl(int *trgt, int *src);
void SeqRepl(char *trgt, char *src);
char RNAc2cc(char rna);
