# Supplementary material for: Parasites Sustain and Enhance RNA-Like Replicators through Spatial Self-Organisation
Source: PLoS Comput Biol. 2016 Apr 27;12(4):e1004902. doi: 10.1371/journal.pcbi.1004902 (PMC4847872; doi:10.1371/journal.pcbi.1004902)
Supplement: S1 File — The source code used to run the simulations. (ZIP) [file pcbi.1004902.s004.zip › parameters.h]

#include "constants.h"

extern int par_inittime;
extern int par_maxtime;
extern int par_time_savemovie;
extern int par_time_savedata;
extern int par_time_backup;
extern long int par_ulseed;
extern double global_scale;

extern double par_factor_asso;
extern double par_factor_diss;
extern double par_kdec;
extern double par_kdiff;
extern double par_beta;
extern double par_kdiss;

extern int init_val;
extern double init_krec;
extern double init_kcat;
extern double init_kmut;
extern double init_kdelta;
extern char init_sign;
extern double init_ktime;
/*
extern double init_ckrec;
extern double init_ckcat;
extern double init_ckmut;
extern double init_ckdelta;
*/
extern double init_beta;
extern int init_seq[MAXLEN];
extern char par_init_end5[MAXLEN];
extern char par_init_end3[MAXLEN];

extern int par_nplane;
extern char par_name_out_file[MAXLEN];
extern char par_movie_directory_name[MAXLEN];
extern char par_backup_directory_name[MAXLEN];
extern char par_backup_file_name[BUFSIZE];
extern char par_input_file_name[BUFSIZE];
